# Supplementary material for: Social isolation during adolescence alters novel object recognition memory, brain and gut gene expression, and microbiota composition in a sex-specific manner
Source: Brain Behav Immun Health. 2026 Jun 8;55:101284. doi: 10.1016/j.bbih.2026.101284 (PMC13272542; doi:10.1016/j.bbih.2026.101284)
Supplement: Multimedia component 2 [file mmc2.xlsx]

## Sheet: Brain-genes
	Brain genes nanostring probes sequences									Gut genes nanostring probes sequences
Gene	Accession	Position	Sequence					Species		Genes	Accession	Position	Sequence	Species
Abcf1	NM_001109883.2	1879-1978	CCACCTGTCCTGGGGCTGCATGGTGTGACGTTTGGCTACGAGGGGCAGAAGCCACTCTTTAAGAACCTGGATTTCGGCATCGACATGGACTCCCGAATTT					Rattus norvegicus		Abcf1	NM_001109883.2	1879-1978	CCACCTGTCCTGGGGCTGCATGGTGTGACGTTTGGCTACGAGGGGCAGAAGCCACTCTTTAAGAACCTGGATTTCGGCATCGACATGGACTCCCGAATTT	Rattus norvegicus
Gapdh	NM_017008.2	851-950	TGGTGAAGGTCGGTGTGAACGGATTTGGCCGTATCGGACGCCTGGTTACCAGGGCTGCCTTCTCTTGTGACAAAGTGGACATTGTTGCCATCAACGACCC					Rattus norvegicus		Gapdh	NM_017008.2	851-950	TGGTGAAGGTCGGTGTGAACGGATTTGGCCGTATCGGACGCCTGGTTACCAGGGCTGCCTTCTCTTGTGACAAAGTGGACATTGTTGCCATCAACGACCC	Rattus norvegicus
Gusb	NM_017015.3	1152-1251	CCTCCGTTGGCTCGGGGCAAATTCCTTTCGTACCAGCCACTATCCCTACTCGGAGGAGGTACTTCAGCTCTGTGACCGATATGGAATTGTGGTCATCGAT					Rattus norvegicus		Hprt1	NM_012583.2	662-761	TCAGGGATTTGAATCATGTTTGTGTCATCAGCGAAAGTGGAAAAGCCAAGTACAAAGCCTAAAAGACAGCGGCAAGTTGAATCTACAAGAGTCCTGTTGA	Rattus norvegicus
Hprt1	NM_012583.2	662-761	TCAGGGATTTGAATCATGTTTGTGTCATCAGCGAAAGTGGAAAAGCCAAGTACAAAGCCTAAAAGACAGCGGCAAGTTGAATCTACAAGAGTCCTGTTGA					Rattus norvegicus		Polr1b	NM_031773.2	2761-2860	GACATGCCTTTCACAGAGAGTGGGATGATGCCGGACATTCTGTTTAATCCTCATGGGTTTCCCTCCCGTATGACCATAGGTATGTTAATCGAGAGTATGG	Rattus norvegicus
Polr1b	NM_031773.2	2761-2860	GACATGCCTTTCACAGAGAGTGGGATGATGCCGGACATTCTGTTTAATCCTCATGGGTTTCCCTCCCGTATGACCATAGGTATGTTAATCGAGAGTATGG					Rattus norvegicus		Rplp0	NM_022402.2	2-101	TCTCGCCAGGCGTCCTCATTAGAGTGACATCGTCTTTAAACCCCGCGTGGCAATCCCTGACGCACCGCCGTGATGCCCAGGGAAGACAGGGCGACCTGGA	Rattus norvegicus
Rplp0	NM_022402.2	2-101	TCTCGCCAGGCGTCCTCATTAGAGTGACATCGTCTTTAAACCCCGCGTGGCAATCCCTGACGCACCGCCGTGATGCCCAGGGAAGACAGGGCGACCTGGA					Rattus norvegicus		Creb1	NM_134443.2	687-786	AGCTGCCTCTGGTGATGTACAAACATACCAGATTCGCACAGCACCCACTAGCACCATTGCCCCTGGAGTTGTTATGGCGTCCTCCCCAGCACTTCCTACA	Rattus norvegicus
Slc1a2	NM_001035233.1	1199-1298	GTGCTGGAACTTTGCCTGTCACCTTCCGTTGCTTGGAAGATAATCTAGGGATTGACAAGCGTGTGACCAGATTCGTCCTCCCAGTCGGAGCAACCATTAA					Rattus norvegicus		Cxcr1	NM_019310.2	1020-1119	AAGTTTTCGCCATGAATTCCTCAAGATCCTTGCTAACCTGGTTCACAAGGAGGTTTTGACACACCACTCTGCTTCCTTTCGCACGTCTCTCACCACTATC	Rattus norvegicus
Snap25	NM_030991.3	1856-1955	TCCCTGTGGTTTGTCATCAGTACAACTCTTTGTTGCTTAATCTAGAGCTATGCACACCAAATTGCTGAGATGTTTAGTAGCTGATAAAGAAACCTTTAAA					Rattus norvegicus		Ddc	NM_012545.4	886-985	TGCTGCATACGCAGGCAGTGCCTTTATCTGTCCTGAGTTCCGGTATCTTCTGAATGGCGTGGAGTTTGCAGATTCCTTTAACTTTAATCCCCACAAGTGG	Rattus norvegicus
Arc	NM_019361.1	287-386	AACCCAATGTGATCCTGCAGATTGGTAAGTGCCGAGCTGAGATGCTGGAGCACGTACGGAGGACCCACCGGCATCTGTTGACCGAAGTGTCCAAGCAGGT					Rattus norvegicus		Htr1a	NM_012585.2	1818-1917	CTTTCTGTGAAAACAGCTGCCACATGCCTGCGTTGTTGGGTGCCATAATTAACTGGCTAGGCTACTCCAACTCCCTGCTCAATCCGGTTATTTATGCTTA	Rattus norvegicus
Bdnf	NM_001270630.1	347-446	AGTTCCACCAGGTGAGAAGAGTGATGACCATCCTTTTCCTTACTATGGTTATTTCATACTTCGGTTGCATGAAGGCTGCGCCCATGAAAGAAGCAAACGT					Rattus norvegicus		Htr1b	NM_022225.2	1063-1162	CCGACCACGTCCTCTACACGGTCTACTCCACGGTGGGGGCTTTCTATTTACCCACCCTGCTCCTCATCGCCCTCTATGGCCGTATCTATGTGGAAGCCCG	Rattus norvegicus
Cd200	NM_031518.1	986-1085	AGAAGGAAGCCTGTGAGGGATTTGACTTTTTGCTGCTGTCCCGGGTCCTCAGTATTTACATTCCAAGAGGAAGTTGTGTGCCTCGGGTCTGTTGCAGGAC					Rattus norvegicus		Htr2b	NM_017250.2	511-610	CTTCGCGGTAATAATCCCCACCATTGGCGGGAACATCCTGGTTATTCTGGCTGTTTCACTGGAGAAAAGGCTGCAGTACGCTACCAACTACTTTCTAATG	Rattus norvegicus
Cd200r1	NM_023953.1	869-968	ACACAGAGAAGAGCAATCCACTCTATGATACTGTGACCACGACGGAGGCACACCCAGCGTCACAAGGCAAAGTCAATGGCACAGACTGTCTTACTTTGTC					Rattus norvegicus		Htr2c	NM_012765.3	899-998	GTTTCAGTTCCTATCCCTGTGATTGGACTGAGGGACGAAAGCAAAGTGTTCGTGAATAACACCACGTGCGTGCTCAATGACCCCAACTTCGTTCTCATCG	Rattus norvegicus
Cnp	NM_012809.1	2171-2270	TGCTCAGTAACAGGACCTTGCTAATTGGGTTGTCACCCAAGCATCTGGGATTTATGTTCCTACCCTCACCCTGTGTTGCCCACCTCAGCAACAACTAAGA					Rattus norvegicus		Htr4	NM_012853.2	1137-1236	TCTGGATGTCCTACTCACCACAGCATCAATTTTTCACCTCTGCTGCATTTCCCTGGATAGGTATTATGCCATCTGCTGTCAACCTTTGGTTTATAGAAAC	Rattus norvegicus
Creb1	NM_134443.2	687-786	AGCTGCCTCTGGTGATGTACAAACATACCAGATTCGCACAGCACCCACTAGCACCATTGCCCCTGGAGTTGTTATGGCGTCCTCCCCAGCACTTCCTACA					Rattus norvegicus		Ido1	NM_023973.2	299-398	TCACCATGGCGTATGTGTGGAACCGAGGGGATGATGATATTCGAAAGGTGCTGCCCCGCAATCTTGCCGTTCCCTACTGCGAGCTCTCGGAGAAGCTGGG	Rattus norvegicus
Crh	NM_031019.1	271-370	TGGAGCGCCGCGGGCCCCGCAGCCGTTGAATTTCTTGCAACCGGAGCAGCCCCAGCAACCTCAGCCGATTCTGATCCGCATGGGTGAAGAATACTTCCTC					Rattus norvegicus		Il10	NM_012854.2	185-284	GACAACATACTGCTGACAGATTCCTTACTGCAGGACTTTAAGGGTTACTTGGGTTGCCAAGCCTTGTCAGAAATGATCAAGTTTTACCTGGTAGAAGTGA	Rattus norvegicus
Egr1	NM_012551.2	126-225	CAGCGGGGGCGGTGGTGGGGGCGGCAGCAACAGCGGCAGCAGCGCTTTCAATCCTCAAGGGGAGCCGAGCGAACAACCCTACGAGCACCTGACCACAGAG					Rattus norvegicus		Il10ra	NM_057193.2	712-811	GAGGAGCAGTGTTTACATGTCACGACGGAGCATTATTTCACCGTGACCAACCTCAGCATTTTCTTCTTATCCATCCTGATACTCTGTGGAGCCCTGGTCT	Rattus norvegicus
Fos	NM_022197.2	1381-1480	GTAGACCTAGGGAGGACCTTATCTGTGCGTGAAACACACCAGGCTGTGGACCTCAAGGACTTGAAAGCATCCACATCTGGACTCCAGTCCTCACCTCTTC					Rattus norvegicus		Il1a	NM_017019.2	557-656	GAAGTAAAATTTGACATGTATGCCTACTCATCGGGAGGAGACGACTCTAAATATCCTGTGACTCTCAAAGTCTCAAATACTCAGCTCTTTGTGAGTGCTC	Rattus norvegicus
Gabbr1	NM_031028.3	1226-1325	ACAGAGTTTCTTCTCGGATCCAGCTGTGCCTGTTAAAAACCTGAAGCGTCAAGATGCTCGAATCATCGTGGGACTTTTCTATGAGACGGAAGCCCGGAAA					Rattus norvegicus		Il1b	NM_031512.2	421-520	TGCACTGCAGGCTTCGAGATGAACAACAAAAATGCCTCGTGCTGTCTGACCCATGTGAGCTGAAAGCTCTCCACCTCAATGGACAGAACATAAGCCAACA	Rattus norvegicus
Gabbr2	NM_031802.2	1657-1756	ATCAAGAACCGGAACCAAAAGCTGATTAAGATGTCAAGCCCCTACATGAACAACCTCATCATCCTGGGAGGAATGCTGTCCTATGCATCCATCTTCCTCT					Rattus norvegicus		Il2	NM_053836.1	150-249	AGAGGGATCGATAATTACAAGAATCTGAAACTCCCCATGATGCTCACGTTTAAATTTTACTTGCCCAAGCAGGCCACAGAATTGAAACATCTTCAGTGCC	Rattus norvegicus
Gabra1	NM_183326.2	1158-1257	ATGGACTGGTTTATTGCAGTGTGCTATGCCTTCGTGTTCTCGGCTCTGATTGAGTTTGCCACAGTAAACTATTTCACCAAGAGAGGGTATGCGTGGGATG					Rattus norvegicus		Il4r	NM_133380.2	877-976	GGTGTCAGCATCTCCTGCATCTGCATCCTATTGTTTTGCCTGACCTGTTACTTCAGCATTATCAAGATTAAGAAGATATGGTGGGACCAGATTCCCACTC	Rattus norvegicus
Gabra2	NM_001135779.1	1131-1230	ACAGAACAACGCCTATGCTGTAGCCGTTGCCAACTACGCCCCGAATCTTTCCAAAGATCCTGTCCTCTCTACCATTTCCAAAAGTGCAACTACTCCAGAA					Rattus norvegicus		Il6	NM_012589.2	599-698	GAGTCACAGAAGGAGTGGCTAAGGACCAAGACCATCCAACTCATCTTGAAAGCACTTGAAGAATTTCTAAAGGTCACTATGAGGTCTACTCGGCAAACCT	Rattus norvegicus
Gabra4	NM_080587.3	716-815	GAGAAGTCAGTGGAGGTACCAAAGGAGTCCTCGAGCTTAGTTCAGTATGATCTAATTGGCCAGACTGTATCCAGTGAGACTATCAAATCTATTACAGGTG					Rattus norvegicus		Il6r	NM_017020.3	729-828	ACCCTGAGTCCTGGGACCCAAGTTACTACTTGTTGCAATTCGAGCTTCGATACCGACCTGTATGGTCAAAGACGTTCACGGTGTGGCCGCTCCAGGTGGC	Rattus norvegicus
Gabra5	NM_017295.1	843-942	CCCATGCTTGTCCCCTGAAATTTGGCAGTTATGCTTACCCTAATTCGGAAGTTGTCTATGTTTGGACCAATGGTTCCACCAAGTCTGTGGTGGTGGCAGA					Rattus norvegicus		Kmo	NM_021593.2	705-804	AGTATGCCATGGAACCTAACTGTCTTCACATTTGGCCTAGAAATGCCTTTATGATGATCGCCCTACCGAACATGGACAAATCTTTCACATGCACCTTGTT	Rattus norvegicus
Gabra6	NM_021841.1	1051-1150	AAAACAACTGAATCACTGGAAGCTGAGATTGTTGTGCACTCTGACTCCAAGTACCATCTGAAGAAGAGAATCAGCTCTCTGACTTTGCCAATCGTTCCAT					Rattus norvegicus		Kynu	NM_053902.2	533-632	AGCCAAAGCCTTCCCTTCTGATCATTATGCGATCGAGTCACAGATTCAACTTCATGGACTTGATGTTGAGAAAAGTATGCGGATGATAAAGCCACGAGAG	Rattus norvegicus
Gabrb1	NM_012956.1	751-850	TCACAACAGGGGCATATCCACGACTATCACTAAGTTTTCGTCTAAAGAGAAACATCGGTTACTTCATTTTGCAGACCTACATGCCCTCCACACTGATTAC					Rattus norvegicus		Maoa	NM_033653.1	1350-1449	AGCTGGAGAACGAGCAGCTAGAGAGGTGTTGAATGCTCTAGGAAAAGTCGCGAAGAAGGATATATGGGTTGAAGAACCCGAGTCCAAGGATGTTCCAGCC	Rattus norvegicus
Gabrb2	NM_012957.2	801-900	CTATGATGCTTCTGCTGCACGGGTTGCATTAGGAATTACAACTGTCCTGACGATGACCACAATCAATACCCATCTCCGGGAGACTCTCCCTAAAATTCCC					Rattus norvegicus		Nfkb1	NM_001276711.2	1392-1491	TCAAAACACCGAAGTATAAGGATGTCAACATTACAAAGCCAGCTTCCGTGTTTGTTCAGCTTCGGAGAAAATCGGATTTGGAAACTAGTGAACCGAAACC	Rattus norvegicus
Gabrg2	NM_183327.1	671-770	GTTCTGTTGAAGTGGGAGACACAAGGTCATGGAGGCTGTATCAGTTTTCCTTTGTTGGATTGAGGAATACCACTGAAGTAGTGAAGACAACTTCTGGTGA					Rattus norvegicus		Nos2	NM_012611.3	1251-1350	TGGAGGTGGGTGGCCTCGAGTTCCCAGCCTGCCCCTTCAATGGTTGGTACATGGGCACCGAGATTGGAGTCCGAGACTTCTGTGACACACAGCGCTACAA	Rattus norvegicus
Gad1	NM_017007.1	2431-2530	GAATGGATGGATGATGGATGGCAGGAAGTACCAGTAGATGACAAATGTCACACCCTCCCTGTTAGTGCCCTGCTAGGGGATATAGTAGCAGAGTCTTTGT					Rattus norvegicus		Slc6a4	NM_013034.4	1740-1839	AGCCCTCTGTTTCTCCTGTTCATCATTTGCAGTTTTCTGATGAGCCCACCCCAGCTACGGCTTTTCCAATACAACTATCCCCACTGGAGTATCGTCTTGG	Rattus norvegicus
Gad2	NM_012563.1	586-685	TTAAAACAGGGCATCCCCGATATTTTAATCAGCTGTCTACCGGATTGGATATGGTTGGATTAGCAGCAGATTGGTTGACATCAACAGCAAACACGAACAT					Rattus norvegicus		Socs3	NM_053565.1	598-697	GGAAGACTGTCAACGGTCACCTGGACTCCTATGAGAAAGTGACCCAGCTGCCTGGACCCATTCGGGAGTTCCTGGACCAGTATGATGCTCCACTTTAAAG	Rattus norvegicus
Gls	NM_001109968.3	958-1057	GGGAAGGTTGCTGATTATATTCCTCAACTGGCCAAATTCAGTCCTGATTTGTGGGGTGTATCTGTTTGTACCGTAGATGGGCAAAGGCATTCTATTGGAG					Rattus norvegicus		Socs5	NM_001109274.1	1022-1121	AATGCCCTTTTCCTGCTGGCTCAGATTTAGCACAAAAGTGGCATTTGATTAAACAGCATACCGCTCCCGTGAGCCCACATTCAACATTTTTTGATACATT	Rattus norvegicus
Glud1	NM_012570.1	1371-1470	ATCTTACTTTGAGTGGCTAAAGAATCTAAATCACGTCAGCTATGGCCGATTGACCTTCAAATATGAAAGGGACTCGAACTACCACTTGCTCATGTCCGTT					Rattus norvegicus		Tgfb1	NM_021578.2	607-706	GCTGCGCCTGCAGAGATTCAAGTCAACTGTGGAGCAACACGTAGAACTCTACCAGAAATATAGCAACAATTCCTGGCGTTACCTTGGTAACCGGCTGCTG	Rattus norvegicus
Gria1	NM_031608.1	856-955	AAAAGAATGGCATCGGGTACCACTACATCCTCGCCAATCTGGGCTTCATGGACATTGACTTAAATAAGTTCAAGGAGAGCGGAGCCAATGTGACAGGTTT					Rattus norvegicus		Tlr2	NM_198769.2	328-427	CACAATAGAGGGAGATGCCTTTTATTCTCTGGGCAGTCTTGAACACTTGGACTTGTCTAATAATCACCTATCTAGTTTATCTTCCTCCTGGTTCAGGCCC	Rattus norvegicus
Gria3	NM_032990.2	723-822	ATTTTGGAACAGGTTGTGATCCTGGGGAAGCATTCAAGAGGCTATCACTACATGCTTGCTAACCTGGGTTTTACTGACATTTTACTGGAAAGAGTCATGC					Rattus norvegicus		Tlr4	NM_019178.2	537-636	AAACCAGCTCTCAACCTTGGTACTGACAGGAAACCCTATCAAGAGTTTTTCCCCAGGAAGTTTTTCTGGACTAACAAATTTAGAGAATCTGGTGGCTGTG	Rattus norvegicus
Grik1	NM_001111114.1	963-1062	CTGGACTTGTTTGCTTTAGATCTGGAACTCTATAGGTACAGCGGTGTAAATATGACTGGATTTCGGTTGCTGAATATTGACAACCCTCACGTGTCATCCA					Rattus norvegicus		Tlr9	NM_198131.1	977-1076	GTTCTCTCCACTCGCTGAACTCCAAGTGGTTCCAGGGTCTGGTGAACCTCTCGGTGCTGGACCTAAGCGAGAACTTTCTCTACGAGAGCATCAACAAAAC	Rattus norvegicus
Grik2	NM_019309.2	2451-2550	GGATCCAACGAGTCCTCACCTCGGATTATGCTTTCTTAATGGAGTCAACAACCATCGAGTTTGTTACACAGCGGAACTGTAACCTCACGCAGATTGGCGG					Rattus norvegicus		Tnf	NM_012675.3	219-318	GAACTCCAGGCGGTGTCTGTGCCTCAGCCTCTTCTCATTCCTGCTCGTGGCGGGGGCCACCACGCTCTTCTGTCTACTGAACTTCGGGGTGATCGGTCCC	Rattus norvegicus
Grik5	NM_031508.2	1061-1160	CATCTGGACGGTATCGTAGAGGACTCCTCCAACATCTTGGGCTTTTCCATGTTCAACACCTCCCATCCCTTCTACCCGGAGTTTGTGCGCAGCCTCAACA					Rattus norvegicus		Tph1	NM_001100634.3	1150-1249	GCACTTTCTGGACATGCCAAGGTTAAGCCCTTTGATCCCAAGGTTGCCTGCAAACAGGAATGTCTCATCACAAGCTTCCAGGATGTCTACTTTGTATCGG	Rattus norvegicus
Grin1	NM_001270602.1	1963-2062	TACATAGAGTTCTCCAAGCCCTTCAAGTACCAGGGCCTGACCATTTTGGTCAAGAAGGAGATTCCCAGGAGCACACTGGACTCATTTATGCAGCCTTTTC					Rattus norvegicus
Grin2a	NM_012573.3	3495-3594	CTCTAAGTATCCCAAGGACTGTAGCGATGTTGACCGCACCTACATGAAAACCAAAGCAAGTTCTCCCAGGGATAAGATCTATACCATTGATGGTGAGAAG					Rattus norvegicus
Grin2b	NM_012574.1	3171-3270	TTCACGCATTCAGACTGCAAGTCTTACAATAACCCACCCTGTGAGGAAAACCTGTTCAGTGACTACATTAGCGAGGTAGAGAGAACATTTGGTAACCTGC					Rattus norvegicus
Grin2c	NM_012575.3	2349-2448	TTCATGATCCAGGAGCAATACATCGACACTGTGTCGGGCCTTAGTGACAAGAAGTTTCAGCGGCCTCAAGACCAATACCCACCCTTCCGTTTTGGCACGG					Rattus norvegicus
Grm1	NM_017011.1	357-456	TGGACCGCGTCTTCGCCACAATGGTCCGGCTCCTCTTGATTTTCTTCCCAATGATCTTTTTGGAGATGTCCATTTTGCCCAGGATGCCTGACAGAAAAGT					Rattus norvegicus
Grm2	NM_001105711.1	1943-2042	CACTCTTTGTGTTGGGTGTCTTTGTGAGGCATAATGCCACACCCGTGGTCAAGGCTTCCGGTCGGGAGCTTTGCTACATTCTGCTGGGCGGTGTCTTCCT					Rattus norvegicus
Grm3	NM_001105712.1	2576-2675	TTCCTCCCTATATTTTATGTGACATCAAGTGACTACAGAGTGCAGACGACAACAATGTGCATCTCCGTTAGCCTGAGCGGTTTCGTGGTCTTGGGCTGTT					Rattus norvegicus
Htr1a	NM_012585.2	1818-1917	CTTTCTGTGAAAACAGCTGCCACATGCCTGCGTTGTTGGGTGCCATAATTAACTGGCTAGGCTACTCCAACTCCCTGCTCAATCCGGTTATTTATGCTTA					Rattus norvegicus
Htr1b	NM_022225.2	1063-1162	CCGACCACGTCCTCTACACGGTCTACTCCACGGTGGGGGCTTTCTATTTACCCACCCTGCTCCTCATCGCCCTCTATGGCCGTATCTATGTGGAAGCCCG					Rattus norvegicus
Htr1d	NM_012852.1	561-660	GAACACATCTCAGATTTCTTACACCATCTACTCGACCTGTGGGGCCTTCTACATCCCATCCATCTTGCTCATTATCCTGTATGGCCGCATATACGTGGCC					Rattus norvegicus
Htr2c	NM_012765.3	899-998	GTTTCAGTTCCTATCCCTGTGATTGGACTGAGGGACGAAAGCAAAGTGTTCGTGAATAACACCACGTGCGTGCTCAATGACCCCAACTTCGTTCTCATCG					Rattus norvegicus
Htr4	NM_012853.2	1137-1236	TCTGGATGTCCTACTCACCACAGCATCAATTTTTCACCTCTGCTGCATTTCCCTGGATAGGTATTATGCCATCTGCTGTCAACCTTTGGTTTATAGAAAC					Rattus norvegicus
Htr7	NM_022938.2	800-899	AACGATGACAAAGTGTGCTTGATCAGCCAGGATTTTGGCTACACGATCTACTCCACTGCGGTGGCGTTTTATATCCCCATGTCGGTCATGCTGTTCATGT					Rattus norvegicus
Ifng	NM_138880.2	187-286	AAGGACGGTAACACGAAAATACTTGAGAGCCAGATTATCTCTTTCTACCTCAGACTCTTTGAAGTCTTGAAAGACAACCAGGCCATCAGCAACAACATAA					Rattus norvegicus
Il10	NM_012854.2	185-284	GACAACATACTGCTGACAGATTCCTTACTGCAGGACTTTAAGGGTTACTTGGGTTGCCAAGCCTTGTCAGAAATGATCAAGTTTTACCTGGTAGAAGTGA					Rattus norvegicus
Il12b	NM_022611.2	420-519	AATAAGACTTTCCTGAAGTGTGAAGCACCAAACTACTCCGGACGGTTCACCTGCTCATGGCTGGTGCACAGAAACACGGACTTGAAGTTTAACATCAAGA					Rattus norvegicus
Il17a	NM_001106897.1	107-206	CTGAACCTGGAGGCTACAGTGAAGGCAGCGGTACTCATCCCTCAAAGTTCAGTGTGTCCAAACGCCGAGGCCAATAACTTTCTCCAGAACGTGAAGGTCA					Rattus norvegicus
Il1a	NM_017019.2	557-656	GAAGTAAAATTTGACATGTATGCCTACTCATCGGGAGGAGACGACTCTAAATATCCTGTGACTCTCAAAGTCTCAAATACTCAGCTCTTTGTGAGTGCTC					Rattus norvegicus
Il1b	NM_031512.2	421-520	TGCACTGCAGGCTTCGAGATGAACAACAAAAATGCCTCGTGCTGTCTGACCCATGTGAGCTGAAAGCTCTCCACCTCAATGGACAGAACATAAGCCAACA					Rattus norvegicus
Il6	NM_012589.2	599-698	GAGTCACAGAAGGAGTGGCTAAGGACCAAGACCATCCAACTCATCTTGAAAGCACTTGAAGAATTTCTAAAGGTCACTATGAGGTCTACTCGGCAAACCT					Rattus norvegicus
Itgam	NM_012711.1	3096-3195	CATCCCTTCCTTCAACAGTAAAGAAATATTCAACGTCACCCTCCAGGGCAATCTGCTATTTGACTGGTACATCGAGACTTCTCATGACCACCTCCTGCTT					Rattus norvegicus
Ldha	NM_017025.1	1361-1460	ATTGCTGTGCTACGCACCCTCACCAAACATGCCTAGGCCATGAGTTCCCAGTTAGTTATAAGCTGGCTCCAGTGTGTAAGTCCATCGTGTATATCTTGTG					Rattus norvegicus
Mbp	NM_001025291.1	122-221	CTTGGCCACAGCAAGTACCATGGACCATGCCCGGCATGGCTTCCTCCCAAGGCACAGAGACACGGGCATCCTTGACTCCATCGGGCGCTTCTTTAGCGGT					Rattus norvegicus
Mobp	NM_001389273.1	150-249	GTGGCCAAGGAGGGCCCCAGGCTCTCCAAGAACCAGAAGTTCTCAGAGCACTTCAGCATCCACTGCTGCCCACCCTTCACCTTCCTCAACTCCAAGCGTG					Rattus norvegicus
Mtor	NM_019906.1	5716-5815	GTCCAAGGCTTCTTCCGTTCTATCTCCTTGTCGAGAGGCAACAACCTCCAGGATACACTCAGAGTCCTCACCTTGTGGTTTGATTATGGTCACTGGCCAG					Rattus norvegicus
Nfkb1	NM_001276711.2	1392-1491	TCAAAACACCGAAGTATAAGGATGTCAACATTACAAAGCCAGCTTCCGTGTTTGTTCAGCTTCGGAGAAAATCGGATTTGGAAACTAGTGAACCGAAACC					Rattus norvegicus
Nos2	NM_012611.3	1251-1350	TGGAGGTGGGTGGCCTCGAGTTCCCAGCCTGCCCCTTCAATGGTTGGTACATGGGCACCGAGATTGGAGTCCGAGACTTCTGTGACACACAGCGCTACAA					Rattus norvegicus
Plp1	NM_030990.1	1291-1390	GGGCACTTCCATTGAGGAAAACAAAGTGGAAAGAAAGATTCTCAGGTAGAAAGCAGGAATGTCCTTGGTCTCCTTGCCATCAGTAGGAGTCAAATATATT					Rattus norvegicus
Slc17a7	NM_053859.1	791-890	CTCTGGCTGGGGTCCTGGTACAGTATTCAGGATGGAGTTCTGTCTTCTATGTCTATGGCAGCTTCGGGATCTTTTGGTACCTGTTCTGGTTGCTTGTCTC					Rattus norvegicus
Slc1a3	NM_019225.1	3356-3455	TTTACTTCCTTAGGAATATCCAATCAAAGATACTCAATGGGAGCCCTCTGACAGTACCAGCTGTGTTTCTTTCTGAGAGAAAATGCTGAGTGGACACCAT					Rattus norvegicus
Slc6a12	NM_017335.1	1873-1972	CCTGGCCACCTTCTTCTTCTCCTTGAGCAAGTATACACCTCTCAAATACAACAATGTCTACATATACCCTTCTTGGGGATACTCCATTGGATGGCTCTTG					Rattus norvegicus
Slc6a13	NM_133623.1	1028-1127	CAGCTACAACAAGTACCACAACAACTGCTACAGGGACTGCGTCGCCCTTTGCATTCTCAACAGCAGCACCAGCTTCGTGGCCGGGTTTGCCATCTTCTCC					Rattus norvegicus
Slc6a4	NM_013034.4	1740-1839	AGCCCTCTGTTTCTCCTGTTCATCATTTGCAGTTTTCTGATGAGCCCACCCCAGCTACGGCTTTTCCAATACAACTATCCCCACTGGAGTATCGTCTTGG					Rattus norvegicus
Tnf	NM_012675.3	219-318	GAACTCCAGGCGGTGTCTGTGCCTCAGCCTCTTCTCATTCCTGCTCGTGGCGGGGGCCACCACGCTCTTCTGTCTACTGAACTTCGGGGTGATCGGTCCC					Rattus norvegicus
Tph2	NM_173839.2	1581-1680	TTGTCAGCACGAGCTCTTGGGGGCTTAGCAACAATGCAGTCAATGTTATCCAACATCAACAACTTTCTGTGTCATGGCTGGCTAGTAAGCATGCAATTCC					Rattus norvegicus
Tph2	NM_173839.2	1581-1680	TTGTCAGCACGAGCTCTTGGGGGCTTAGCAACAATGCAGTCAATGTTATCCAACATCAACAACTTTCTGTGTCATGGCTGGCTAGTAAGCATGCAATTCC					Rattus norvegicus
